# Supplementary material for: Epigenetic age acceleration in surviving versus deceased COVID-19 patients with acute respiratory distress syndrome following hospitalization
Source: Clin Epigenetics. 2023 Nov 28;15:186. doi: 10.1186/s13148-023-01597-4 (PMC10685564; doi:10.1186/s13148-023-01597-4)
Supplement: Supplementary file 1 — Additional file 1. Correlation of chronological age with DNA methylation age using Horvath, Hannum, SkinandBlood, PhenoAge, and GrimAge clocks and the DNA methylation-based telomere length (TL) estimator. [file 13148_2023_1597_MOESM1_ESM.zip]

Archive with 2 entries (2 files):
- Additional File 1.tiff
- __MACOSX/._Additional File 1.tiff
