# Supplementary material for: Epigenetic age acceleration in surviving versus deceased COVID-19 patients with acute respiratory distress syndrome following hospitalization
Source: Clin Epigenetics. 2023 Nov 28;15:186. doi: 10.1186/s13148-023-01597-4 (PMC10685564; doi:10.1186/s13148-023-01597-4)
Supplement: Supplementary file 2 — Additional file 2. Distribution of DNAm age acceleration in six epigenetic clocks (a–f) in the peripheral blood from 14 COVID-19 patients at inclusion versus end of follow-up. The y-axis shows the epigenetic age acceleration. The p value is shown above the corresponding line. In the box plots, the lower and upper hinges indicate the 25th and 75th percentiles and the black line within the box marks the median. ns: non-significant. [file 13148_2023_1597_MOESM2_ESM.zip]

Archive with 2 entries (2 files):
- Additiona File 2.tiff
- __MACOSX/._Additiona File 2.tiff
