# Supplementary material for: Epigenetic age acceleration in surviving versus deceased COVID-19 patients with acute respiratory distress syndrome following hospitalization
Source: Clin Epigenetics. 2023 Nov 28;15:186. doi: 10.1186/s13148-023-01597-4 (PMC10685564; doi:10.1186/s13148-023-01597-4)
Supplement: Supplementary file 3 — Additional file 3. Dynamic change in DNAm age acceleration in six epigenetic clocks (a–f) in the peripheral blood from 50 surviving versus 14 deceased COVID-19 patients. The y-axis denotes the difference in epigenetic age acceleration between the end of follow-up and inclusion (EAA end of follow-up—EAA inclusion). p value is shown above the corresponding line. In the box plots, the lower and upper hinges indicate the 25th and 75th percentiles and the black line within the box represents the median. ns: non-significant. [file 13148_2023_1597_MOESM3_ESM.zip]

Archive with 2 entries (2 files):
- Additional File 3.tiff
- __MACOSX/._Additional File 3.tiff
